# Supplementary material for: Exploring the Coordination of Cancer Care for Teenagers and Young Adults in England and Wales: BRIGHTLIGHT_2021 Rapid Qualitative Study
Source: Cancers (Basel). 2025 Dec 3;17(23):3874. doi: 10.3390/cancers17233874 (PMC12691236; doi:10.3390/cancers17233874)
Supplement: Supplementary file 1 [file cancers-17-03874-s001.zip]

Archive with 1 entries (1 files):
- cancers-3871809-supplementary.pdf
